# Supplementary material for: An open database of productivity in Vietnam's social sciences and humanities for public use
Source: Sci Data. 2018 Sep 25;5:180188. doi: 10.1038/sdata.2018.188 (PMC6154282; doi:10.1038/sdata.2018.188)
Supplement: Supplementary file 1 [file sdata2018188-isa1.zip]

Archive with 4 entries (4 files):
- i_Investigation.txt
- s_study_Vuong.txt
- a_Vuong_manual.txt
- a_Vuong_semi-automated.txt
