# Supplementary material for: An open database of productivity in Vietnam's social sciences and humanities for public use
Source: Sci Data. 2018 Sep 25;5:180188. doi: 10.1038/sdata.2018.188 (PMC6154282; doi:10.1038/sdata.2018.188)
Supplement: Supplementary file 1 [file sdata2018188-isa1.zip › i_Investigation.txt]

# Investigation File generated for Scientific Data with Investigation File Authoring Tool version 0.1.0 on 13/08/2018 - This metadata file is CC0
ONTOLOGY SOURCE REFERENCE
Term Source Name	IAO	GAZ	ERO	NCIT	OBI
Term Source File	http://data.bioontology.org/ontologies/IAO	http://data.bioontology.org/ontologies/GAZ	http://data.bioontology.org/ontologies/ERO	http://data.bioontology.org/ontologies/NCIT	http://data.bioontology.org/ontologies/OBI
Term Source Version	2015-02-23	$Revision: 1.512 $	2013-08-02	17.06d	2014-08-18
Term Source Description	Information Artifact Ontology	Gazetteer	Eagle-I Research Resource Ontology	National Cancer Institute Thesaurus	Ontology for Biomedical Investigations
INVESTIGATION
Investigation Identifier
Investigation Title
Investigation Description
Investigation Submission Date
Investigation Public Release Date
INVESTIGATION PUBLICATIONS
Investigation PubMed ID
Investigation Publication DOI
Investigation Publication Author List
Investigation Publication Title
Investigation Publication Status
Investigation Publication Status Term Accession Number
Investigation Publication Status Term Source REF
INVESTIGATION CONTACTS
Investigation Person Last Name
Investigation Person Mid Initials
Investigation Person First Name
Investigation Person Address
Investigation Person Phone
Investigation Person Fax
Investigation Person Email
Investigation Person Affiliation
Investigation Person Roles
Investigation Person Roles Term Accession Number
Investigation Person Roles Term Source REF
STUDY
Study Identifier	10.1038/sdata.2018.188
Study Title	An open database of productivity in Vietnam's social sciences and humanities for public use
Study Submission Date	05/02/2018
Study Public Release Date	25/09/2018
Study Description	http://www.nature.com/articles/sdata2018188#abstract
Study File Name	s_study_Vuong.txt
Comment[Subject Keywords]	//;///;//;/;//
Comment[Manuscript Licence]	CC BY-4.0
Comment[Experimental Metadata Licence]	CC0
Comment[Supplementary Information File Name]	
Comment[Supplementary Information File Type]	x-zip-compressed
Comment[Supplementary Information File URL]	http://www.nature.com/articles/sdata2018188#supplementary-information
Comment[Data Repository]	Open Science Framework
Comment[Data Record Accession]	doi:10.17605/OSF.IO/RVNZ7
Comment[Data Record URI]	https://doi.org/10.17605/OSF.IO/RVNZ7
STUDY DESIGN DESCRIPTORS
Study Design Type	database creation objective	data integration objective	network analysis objective
Study Design Type Term Accession Number	http://www.ebi.ac.uk/efo/swo/SWO_0000509	ERO:0100092	ERO:0100103
Study Design Type Term Source REF	ERO	ERO	ERO
STUDY PUBLICATIONS
Study PubMed ID	""	""	""	""	""
Study Publication DOI	doi:10.20316/ESE.2017.43.006	doi:10.3390/publications5040024	doi:10.3390/soc8010003	doi:10.12688/f1000research.12404.1	doi:10.3390/su9112142
Study Publication Author List	""	""	""	""	""
Study Publication Title	""	""	""	""	""
Study Publication Status	published	published	published	published	published
Study Publication Status Term Accession Number					
Study Publication Status Term Source REF					
STUDY FACTORS
Study Factor Name
Study Factor Type
Study Factor Type Term Accession Number
Study Factor Type Term Source REF
STUDY ASSAYS
Study Assay Measurement Type	Research Activity	Research Activity
Study Assay Measurement Type Term Accession Number	NCIT:C15429	NCIT:C15429
Study Assay Measurement Type Term Source REF	NCIT	NCIT
Study Assay Technology Type	data collection method	digital curation
Study Assay Technology Type Term Accession Number	ERO:0001932	OBI:0302914
Study Assay Technology Type Term Source REF	ERO	OBI
Study Assay Technology Platform	""	""
Study Assay File Name	a_Vuong_manual.txt	a_Vuong_semi-automated.txt
STUDY PROTOCOLS
Study Protocol Name	Manual data collection	Semi-automated data collection	Cross-verification	Manual profile creation	System architecture	Quality assurance	Quality control	Automated construction of network data
Study Protocol Type	data collection method	data collection method	Data Verification	data transformation	database development	data validation operation	data validation operation	social network analysis
Study Protocol Type Term Accession Number	ERO:0001932	ERO:0001932	NCIT:C142501	OBI:0200000	ERO:0001222	ERO:0100297	ERO:0100297	http://purl.obolibrary.obo/obo/ARG_0001000
Study Protocol Type Term Source REF	ERO	ERO	NCIT	ERO	ERO	ERO	ERO	ERO
Study Protocol Description								
Study Protocol URI	""	""	""	""	""	""	""	""
Study Protocol Version								
Study Protocol Parameters Name	""	""	""	""	""	""	""	""
Study Protocol Parameters Name Term Accession Number	""	""	""	""	""	""	""	""
Study Protocol Parameters Name Term Source REF	""	""	""	""	""	""	""	""
Study Protocol Components Name	""	""	""	""	""	""	""	""
Study Protocol Components Type	""	""	""	""	""	""	""	""
Study Protocol Components Type Term Accession Number	""	""	""	""	""	""	""	""
Study Protocol Components Type Term Source REF	""	""	""	""	""	""	""	""
STUDY CONTACTS
Study Person Last Name	Vuong	La	Vuong	Ho	Nguyen	Nguyen	Pham	Ho
Study Person First Name	Quan-Hoang	Viet-Phuong	Thu-Trang	Manh-Toan	Hong-Kong T.	Viet-Ha	Hiep-Hung	Manh-Tung
Study Person Mid Initials								
Study Person Email	qvuong@ulb.ac.be	""	""	""	""	""	""	""
Study Person Phone								
Study Person Fax								
Study Person Address								
Study Person Affiliation	Thanh Tay University, Centre for Interdisciplinary Social Research, Yen Nghia Ward, Ha Dong District, Hanoi 100000, Vietnam	Phu Xuan University, Hue City, 530000, Vietnam	Sciences Po Paris, Campus de Dijon, Dijon 21000, France	Thanh Tay University, Centre for Interdisciplinary Social Research, Yen Nghia Ward, Ha Dong District, Hanoi 100000, Vietnam	Phu Xuan University, Hue City, 530000, Vietnam	Thanh Tay University, Centre for Interdisciplinary Social Research, Yen Nghia Ward, Ha Dong District, Hanoi 100000, Vietnam	Thanh Tay University, Centre for Interdisciplinary Social Research, Yen Nghia Ward, Ha Dong District, Hanoi 100000, Vietnam	Thanh Tay University, Centre for Interdisciplinary Social Research, Yen Nghia Ward, Ha Dong District, Hanoi 100000, Vietnam
Study Person Roles								
Study Person Roles Term Accession Number								
Study Person Roles Term Source REF								
Comment[Study Person ORCID]	0000-0003-0790-1576			0000-0002-8292-0120				0000-0002-4432-9081
Comment[Funder]								
Comment[FundRef ID]								
Comment[Funder Term Source REF]								
Comment[Grant Identifier]								
