# Supplementary material for: An open database of productivity in Vietnam's social sciences and humanities for public use
Source: Sci Data. 2018 Sep 25;5:180188. doi: 10.1038/sdata.2018.188 (PMC6154282; doi:10.1038/sdata.2018.188)
Supplement: Supplementary file 1 [file sdata2018188-isa1.zip › s_study_Vuong.txt]

Source Name	Material Type	Term Source REF	Term Accession Number	Characteristics[geographical location]	Term Source REF	Term Accession Number	Protocol REF	Sample Name
Public CVs of Vietnamese humanities and social sciences researchers	document	IAO	IAO:0000310	Viet Nam	GAZ	GAZ:00003756	Manual data collection	Manual_CVs
Science profiles provided by researchers	document	IAO	IAO:0000310	Viet Nam	GAZ	GAZ:00003756	Semi-automated data collection	Science_profiles_researchers
Science profiles provided by public organizations	document	IAO	IAO:0000310	Viet Nam	GAZ	GAZ:00003756	Semi-automated data collection	Science_profiles_organizations
