# Supplementary material for: An open database of productivity in Vietnam's social sciences and humanities for public use
Source: Sci Data. 2018 Sep 25;5:180188. doi: 10.1038/sdata.2018.188 (PMC6154282; doi:10.1038/sdata.2018.188)
Supplement: Supplementary file 1 [file sdata2018188-isa1.zip › a_Vuong_manual.txt]

Sample Name	Protocol REF	Protocol REF	Assay Name	Raw Data File	Comment[Data Repository]	Comment[Data Record Accession]	Comment[Data Record URI]	Protocol REF	Derived Data File	Comment[Data Repository]	Comment[Data Record Accession]	Comment[Data Record URI]
Manual_CVs	Cross-verification	Manual profile creation	NVSS_manual	Data Files/Articles and Fields 20180201.xlsx	Open Science Framework	doi:10.17605/OSF.IO/RVNZ7	https://doi.org/10.17605/OSF.IO/RVNZ7	Automated construction of network data	Data Files/	Open Science Framework	doi:10.17605/OSF.IO/RVNZ7	https://doi.org/10.17605/OSF.IO/RVNZ7
